# Supplementary material for: Comparison of traditional and novel tip-flexible suctioning ureteral access sheath combined with flexible ureteroscope to treat unilateral renal calculi
Source: World J Urol. 2023 Oct 11;41(12):3619–27. doi: 10.1007/s00345-023-04648-w (PMC10693513; doi:10.1007/s00345-023-04648-w)
Supplement: Supplementary file 1 — Supplementary file1 (XLSX 27 KB) [file 345_2023_4648_MOESM1_ESM.xlsx]

## Sheet: NTFS-UASgroup
Number	Age	Gender	BMI	ASA score	Hypertension	Diabetes mellitus	Renal insufficiency	History of surgery on ipsilateral side	Midstream urine culture	Operative side	Renal stone size	Renal stone hardness	Pelvis	Upper calyx	Middle calyx	Lower calyx	Hydronephrosis(No:0;Mild:1;Moderate:2;Gross:3)	Preoperative ureteral stent placement	Operative time	Hemoglobin loss	Postoperative hospitalization	SFR at postoperative day 1	SFR at postoperative day 30
1	46	1	19.42	2	1			2	1	2	15	1168	1				2	0	52	-15	2	0	0
2	67	1	19.53	2				0	0	2	16	1326	1		1		0	0	63	-4	2	0	0
3	47	1	25.59	2	1			1	0	2	18	1188	1			1	1	0	73	-5	1	0	0
4	36	1	22.66	2				1	0	1	13	1358	1				1	0	73	1	2	0	0
5	40	2	21.3	2				1	0	1	26	998	1				1	1	68	-11	4	0	0
6	41	2	25.39	2				1	1	2	13	1292	1				1	0	43	-5	3	0	0
7	45	1	27.25	2				1	0	1	21	681	1			1	1	0	49	2	3	0	0
8	42	1	25.26	2				1	0	2	23	1167	1			1	1	0	73	-6	1	0	0
9	52	1	25.31	2	1			1	0	1	27	676	1				1	0	61	0	3	0	0
10	43	2	24.44	2				1	0	2	24	1334	1			1	1	0	60	-7	2	1	1
11	48	2	29.14	2	1	1		0	1	2	20	1138		1			0	0	64	-4	6	0	0
12	50	1	21.26	2	1	1		3	1	1	12	1325	1				3	0	49	-7	4	0	0
13	52	1	29.74	2				2	0	1	13	700		1			2	0	43	9	3	0	0
14	53	2	25.78	2				1	1	1	13	1438	1				1	0	48	-5	2	0	0
15	49	2	25.15	2				1	1	2	27	920	1			1	1	0	60	-5	5	0	0
16	41	1	24.77	2				2	0	2	21	1490	1			1	2	0	64	-6	2	0	0
17	53	1	26.77	1	1			0	0	1	24	1223			1		0	0	68	-13	2	0	0
18	48	2	24.44	2				1	0	1	17	887			1	1	1	0	60	-15	2	0	0
19	32	1	28.08	2				1	0	2	17	1228	1				1	0	33	-9	3	0	0
20	52	2	26.67	2				1	0	2	24	899	1			1	1	0	63	6	4	0	0
21	55	2	24.23	2	1			1	0	2	20	744			1		1	0	49	-10	2	0	0
22	61	2	26.02	2	1		1	1	1	2	15	1320	1	1			1	1	58	-3	5	1	1
23	60	2	24.03	1				1	1	1	25	1132	1			1	1	0	66	-17	2	1	1
24	65	2	27.59	2			1	3	0	1	20	923	1			1	3	0	66	8	4	1	1
25	52	1	25.95	2	1	1		1	0	1	26	1242	1			1	1	0	48	3	1	0	0
26	50	1	20.31	2				2	0	2	12	916	1				2	0	60	-4	5	0	0
27	57	1	26.22	2				1	0	2	20	926				1	1	0	53	-2	2	1	1
28	41	1	19.96	2				0	0	1	14	667	1			1	0	1	51	-10	2	0	0
29	48	2	24.44	2				1	0	2	14	593		1			1	0	54	-9	2	0	0
30	32	1	28.08	2				0	0	1	24	1415			1		0	0	35	-13	3	1	0
31	38	2	20.34	2				1	1	1	18	1574				1	1	0	70	-15	5	0	0
32	57	1	19.1	2				2	0	2	19	849	1				2	1	78	-7	3	0	0
33	58	2	22.89	2			1	0	0	2	11	911	1				0	1	53	-2	4	0	0
34	58	1	21.48	2				1	0	2	15	1342	1				1	0	53	6	3	0	0
35	46	2	20.81	1				0	1	1	19	1018				1	0	1	54	-17	4	0	0
36	41	1	27.04	2				2	0	1	20	1105	1				2	1	43	-8	2	0	0
37	44	1	25.95	2	1		1	1	0	2	20	965			1		1	1	53	6	2	0	0
38	44	2	18.08	1				2	0	1	19	1034	1		1		2	1	53	5	2	0	0
39	28	1	23.84	2				1	1	1	20	1089				1	1	1	68	-5	2	0	0
40	54	1	20.24	1				1	0	1	19	1055	1				1	0	37	2	3	0	0
41	56	1	21.45	2				2	0	2	24	783	1				2	0	72	0	3	1	0
42	47	1	23.72	1		1		1	0	1	10	922				1	1	1	58	-3	2	0	0
43	48	2	29.49	2				1	0	2	22	827	1				1	1	61	-5	2	0	0
44	47	1	23.67	2				2	0	1	17	964	1			1	2	1	43	-17	2	0	0
45	47	2	21.72	2		1	1	1	1	2	20	1874	1			1	1	0	44	-5	3	1	1
46	59	1	25.32	1			1	0	0	1	14	1018	1				0	1	73	-8	2	0	0
47	42	2	26.67	2	1	1		0	0	1	21	490	1			1	0	1	66	-8	4	0	0
48	59	1	22.04	2				0	0	2	23	1099				1	0	0	60	-14	3	1	1
49	45	2	24.22	2				0	1	1	10	949			1		0	0	38	-12	3	0	0
50	67	1	18.73	3	1			1	0	1	20	1194	1				1	0	69	1	5	0	0
51	25	1	19.38	2			1	1	1	2	26	1253	1			1	1	1	67	0	3	0	0
52	45	2	22.21	2				1	0	2	18	488	1				1	1	78	-17	2	0	0
53	53	2	26.16	2				1	1	1	11	1112				1	1	1	58	-9	5	0	0
54	54	2	28.88	2				0	0	2	21	563	1				0	0	54	-13	3	0	0
55	47	1	22.23	2				2	0	2	12	956		1			2	0	53	-7	2	0	0
56	38	2	22.32	2				1	0	2	16	577	1				1	0	43	-3	2	0	0
57	40	2	28.44	2				0	0	2	17	509	1				0	1	53	-1	3	0	0
58	51	2	27.15	2				0	0	2	12	689			1	1	0	0	40	-2	5	0	0
59	45	2	23.31	2				0	0	2	22	1397	1				0	1	48	5	3	0	0
60	42	2	29.43	2			1	2	0	2	13	1127	1				2	0	47	-8	3	0	0
61	47	1	23.67	2				1	0	2	16	1456		1			1	1	48	-16	2	0	0
62	51	2	24.44	2				0	0	1	19	1225				1	0	0	51	-3	1	0	0
63	31	1	27.34	2				1	1	2	16	1346				1	1	1	65	-4	4	0	0
64	46	1	25.26	2				1	0	1	22	1124		1			1	1	60	-3	2	0	0
65	48	1	23.88	2				0	0	1	15	1520				1	0	1	64	-1	3	0	0
66	64	1	26.45	2				1	0	2	12	1306	1				1	1	30	-1	2	0	0
67	44	1	26.86	3				1	0	1	18	1212	1			1	1	1	68	-3	4	0	0
68	50	1	23.37	1	1		1	0	0	1	15	1283	1			1	0	1	28	-2	2	0	0
69	23	1	22.91	2				1	0	2	18	754	1				1	1	65	-4	2	0	0
70	48	2	25	2				3	1	1	29	861	1			1	3	0	62	-18	2	1	0
71	37	1	22.49	2				3	0	2	16	788	1				3	0	60	-12	3	0	0
72	64	2	19.05	2				0	0	2	20	1405	1				0	1	67	-11	4	1	0
73	52	1	29.74	2				2	0	2	23	776	1				2	1	65	-3	3	0	0
74	50	1	21.26	2				2	1	2	11	663	1				2	0	50	-4	5	0	0
75	57	1	26.22	2				2	0	1	21	956	1				2	1	39	-1	2	0	0
76	50	1	20.31	2				1	0	2	14	1350		1			1	0	59	-7	4	1	1
77	32	1	24.17	2	1			1	0	2	17	943	1				1	0	65	-2	1	0	0
78	51	2	24.44	2				0	0	2	14	1363	1				0	0	63	9	1	0	0
79	48	2	29.49	2				2	0	1	19	819		1			2	1	57	-8	2	0	0
80	26	1	23.51	2				0	0	2	28	1331	1			1	0	1	61	-17	4	1	1
81	57	2	24.78	2				1	1	1	24	1302	1			1	1	1	72	3	4	1	0
82	37	2	25.12	2				1	1	1	22	1172		1			1	1	66	-17	3	0	0
83	54	2	22.77	2				0	0	2	20	1167		1			0	1	50	-10	3	0	0
84	45	2	21.93	2				2	0	2	13	1158	1				2	0	33	4	2	0	0
85	52	2	26.16	2				0	1	2	18	1262			1		0	1	50	8	3	0	0
86	46	2	20.81	1				3	1	2	19	999			1		3	1	55	-16	4	0	0
87	58	1	21.28	2				2	0	1	11	1193	1				2	0	58	-5	3	0	0
88	46	1	26.26	2				0	0	1	22	1223	1			1	0	1	43	-12	2	0	0
89	44	2	18.08	1				2	0	2	18	1224	1			1	2	0	30	2	2	0	0
90	44	1	25.95	2				1	0	1	22	1075				1	1	1	55	-5	2	0	0
91	58	1	23.77	2				2	0	2	21	995	1			1	2	1	48	-6	3	0	0
92	53	2	26.16	2	1	1		2	1	2	18	1204			1	1	2	1	50	-15	5	0	0
93	54	2	28.88	2	1	1		0	0	1	25	521	1				0	0	49	-9	3	0	0
94	56	2	20.44	2				1	1	2	16	1260	1				1	0	44	1	2	0	0
95	34	2	28.52	1				1	1	2	12	785	1				1	0	45	2	3	0	0
96	54	1	20.24	1	1			1	0	2	15	797	1				1	0	34	5	3	0	0
97	28	1	23.84	2				1	1	2	26	1237			1		1	1	65	-8	2	0	0
98	59	1	22.04	2			1	2	0	1	17	1178	1				2	0	58	-18	3	0	0
99	42	1	24.35	2	1			3	0	1	17	1090	1			1	3	1	53	-18	2	0	0
100	51	2	27.15	2				0	0	1	14	757			1		0	0	39	-7	5	0	0
101	40	2	28.44	2				0	0	1	19	891				1	0	1	54	-2	3	0	0
102	50	1	25.88	2				2	0	1	29	1272	1				2	1	64	0	3	0	0

## Sheet: Sheet1
Number	Age	Gender	BMI	ASA score	Hypertension	Diabetes mellitus	Renal insufficiency	History of surgery on ipsilateral side	Midstream urine culture	Operative side	Renal stone size	Renal stone hardness	Pelvis	Upper calyx	Middle calyx	Lower calyx	Hydronephrosis(No:0;Mild:1;Moderate:2;Gross:3)	Preoperative ureteral stent placement	Operative time	Hemoglobin loss	Postoperative hospitalization	SFR at postoperative day 1	SFR at postoperative day 30
1	53	2	19.23	2				0	0	1	16	1484	1			1	1	0	60	-16	3	1	1
2	70	1	23.44	2	1			0	0	1	21	1035	1			1	2	1	73	-15	2	1	1
3	40	1	20.42	2			1	0	0	1	15	773		1			0	1	67	-12	3	1	1
4	43	1	25.78	2				0	0	2	18	1277	1				1	0	72	-10	2	0	0
5	41	1	20.39	2			1	0	0	1	17	767				1	0	1	74	-12	3	1	1
6	54	1	27.48	1				0	0	1	19	1318			1		2	0	51	-8	2	0	0
7	43	1	28.09	2				0	0	2	21	1405	1			1	2	0	59	-4	2	1	0
8	30	1	29.38	2				2	0	2	25	826	1				1	0	57	-4	2	1	0
9	32	1	28.34	2		1		0	0	1	22	1035		1	1		0	0	75	-7	4	1	1
10	27	1	21.05	1				0	0	1	13	1045	1				1	0	60	-15	2	1	0
11	29	1	21.45	2				0	0	2	18	1352	1			1	1	0	42	-8	3	1	1
12	48	1	19.15	2				0	0	2	19	743	1			1	1	1	70	-8	2	0	0
13	23	1	27.55	2				1	0	1	18	1006	1				1	1	84	-4	2	1	1
14	50	2	24.94	2				2	0	1	25	649		1	1		1	0	45	-5	2	1	1
15	48	1	23.88	2	1			0	0	2	23	1012	1				1	1	35	-8	2	1	1
16	53	1	25.35	2				0	0	2	20	826	1				2	0	42	-7	2	1	1
17	36	2	23.24	2			1	0	0	1	24	986	1			1	1	1	58	-8	6	1	0
18	52	1	17.58	3				0	0	2	14	1051	1				0	1	29	-1	2	1	1
19	65	2	24.41	2	1			0	1	1	21	1253				1	1	0	50	-12	3	1	0
20	30	2	15.62	2			1	0	1	1	20	1151	1				1	1	50	-20	1	1	0
21	47	2	25.64	2				2	0	2	18	1004	1				1	0	28	-15	2	1	1
22	34	2	24.39	2			1	0	1	2	15	672	1				2	0	38	-9	2	0	0
23	58	1	24.46	2				0	0	2	24	1008			1		0	1	34	-12	3	0	0
24	53	1	21.63	2		1		0	0	2	14	1393	1				2	0	82	-2	9	0	0
25	64	2	27.68	2	1			0	0	2	23	1098	1				1	0	70	11	2	1	1
26	52	1	24.36	2				0	0	1	11	1066				1	0	0	35	-5	2	1	1
27	36	2	24.84	2			1	0	0	2	16	1416		1			1	0	54	2	4	1	1
28	56	2	27.51	2				1	1	2	20	1125		1			1	0	66	-8	9	0	0
29	50	2	21.88	1	1			0	0	1	10	1136				1	1	1	59	-3	4	0	0
30	48	1	19.15	2				3	0	1	25	827	1			1	2	0	82	-6	2	0	0
31	29	1	21.45	2				0	0	1	18	793			1		0	0	54	-6	3	1	0
32	43	1	20.62	2				0	0	1	24	936	1				1	1	77	-9	4	1	1
33	47	1	25.19	3				0	0	1	18	1420	1				1	1	40	-6	2	1	1
34	35	1	25.95	1				1	0	1	16	1311	1				2	1	52	-10	1	0	0
35	46	1	26.64	2				0	0	2	23	767	1				1	1	84	-6	2	1	1
36	45	1	28.37	2				0	0	2	27	1318			1		2	0	75	10	2	0	0
37	35	2	21.26	1				0	0	1	11	909	1				0	1	30	5	2	1	1
38	50	2	24.94	2				2	0	1	28	678	1			1	1	1	62	-2	2	0	0
39	54	1	27.48	1	1			2	0	2	16	1230				1	2	1	78	-6	2	0	0
40	41	1	20.39	2			1	0	0	2	20	1458		1	1	1	0	1	59	-14	3	1	1
41	70	1	23.44	2	1			0	0	1	19	1047	1			1	2	1	56	-11	2	0	0
42	55	1	25.46	2	1	1		0	0	2	14	1412	1				3	0	30	-11	2	0	0
43	43	1	25.22	2				1	0	1	20	1513	1			1	1	1	50	1	2	0	0
44	63	1	22.04	2				0	0	2	20	772	1				0	0	39	-4	3	0	0
45	29	1	20.38	2				0	0	1	12	1221	1			1	1	1	55	-16	2	0	0
46	28	1	17.01	2				0	0	1	18	1027	1				2	0	38	-16	1	0	0
47	55	1	24.56	2	1			3	0	1	12	1205	1			1	2	0	63	-6	2	0	0
48	18	2	19.47	2				0	0	2	22	862	1		1	1	1	1	76	-2	4	0	0
49	36	1	26.81	2				1	0	1	14	1366	1				1	0	57	1	2	0	0
50	67	1	23.53	2				0	0	1	17	1025	1				1	0	45	-19	2	0	0
51	51	2	21.64	2				2	0	1	14	1283			1		2	1	30	-17	4	0	0
52	23	1	24.84	2				0	0	1	28	1120	1			1	2	0	87	-5	2	0	0
53	50	2	21.88	1	1			0	0	2	18	1445	1		1		1	1	73	-2	4	0	0
55	49	1	17.58	2				0	1	2	12	805				1	1	0	70	-5	5	0	0
56	66	2	22.21	2				0	1	2	13	1297	1				1	0	30	-6	3	0	0
57	56	2	22.21	2				0	0	2	14	776	1				1	1	60	-5	2	0	0
58	47	1	26.86	2				0	0	1	21	966	1				1	0	68	-7	3	0	0
59	56	2	27.51	2				1	1	1	13	1024				1	1	1	77	-6	9	0	0
60	40	1	20.42	2			1	0	0	2	21	1437		1	1	1	0	1	43	-14	3	1	1
60	43	1	25.78	2				0	0	1	14	776			1		2	1	62	-13	2	0	0
61	59	1	22.55	2	1			2	0	2	12	1022	1				1	1	33	-2	2	0	0
62	51	2	30.41	2				0	0	1	26	995	1	1			2	1	59	-14	2	0	0
63	29	2	19.11	2				0	0	1	14	1554	1				1	1	50	-11	2	0	0
64	48	1	19.37	2				3	0	2	19	1194			1		0	0	79	-3	2	0	0
65	53	1	21.51	1				0	1	1	20	1224	1				1	1	78	-11	2	0	0
66	43	2	22.03	2	1			0	0	2	19	1007		1			1	0	40	-5	3	0	0
67	54	2	22.48	2				0	0	2	25	1693	1	1		1	2	1	89	-8	3	0	0
68	45	2	22.43	2				0	0	2	22	1229	1			1	2	0	44	-6	3	0	0
69	68	2	24.97	2	1			0	1	2	14	700				1	2	0	85	0	4	0	0
70	34	1	20.2	2				0	0	2	19	782	1		1		2	1	70	-8	3	0	0
71	50	2	24.24	2				2	0	2	20	1411		1			2	1	60	-9	2	0	0
72	33	2	24	2				0	0	1	15	1291		1			2	0	77	-7	4	0	0
73	32	2	20.03	2				0	0	2	13	1315	1				1	0	60	-12	1	0	0
74	53	1	18.73	2				0	0	2	23	1218	1				1	0	67	-19	1	0	0
75	35	1	20.66	2				0	0	1	12	634	1				0	0	45	-15	4	0	0
76	56	1	27.22	2				0	0	1	11	1104	1				0	0	65	0	2	0	0
77	63	1	21.37	2	1			0	0	2	21	956	1			1	1	0	50	-9	2	0	0
78	44	1	21.09	2				0	0	2	19	1189	1				0	0	56	-11	4	0	0
79	56	2	25	2		1		0	1	1	19	1312			1		1	1	49	-13	3	0	0
80	52	1	20.2	2	1			0	1	2	11	1329			1		0	0	84	-6	4	0	0
81	46	2	26.22	2				0	1	2	10	976	1				0	0	45	-24	1	0	0
82	65	1	16.02	2				1	1	1	16	1328		1			2	1	65	-16	4	0	0
83	45	1	26.83	2				0	0	2	22	943	1			1	1	0	55	-11	1	0	0
84	38	1	26.57	2				0	0	1	13	1244	1				0	0	69	1	3	0	0
85	51	2	28.23	2				0	1	2	23	1155	1				2	0	60	-7	1	0	0
86	51	1	17.47	2				1	0	2	15	1128	1			1	3	0	49	-9	2	0	0
87	36	1	32.36	2				2	0	1	17	737		1	1		0	0	72	-2	5	0	0
88	46	2	26.22	2				1	1	1	27	925	1			1	0	1	79	-8	2	0	0
89	44	2	21.78	2				3	0	2	18	1137			1		1	0	75	-3	8	0	0
90	69	2	24.56	2				0	0	1	15	1530	1				2	0	50	-13	4	0	0
91	50	1	25.39	2				1	1	1	12	487				1	1	0	67	-14	4	0	0
92	58	2	23.11	2				0	1	2	19	679				1	1	1	40	-4	2	0	0
93	33	1	25.14	2				2	0	1	20	1008	1				2	0	61	0	3	0	0
94	29	1	20.57	2				1	1	1	17	1070	1	1			0	0	22	-10	2	0	0
95	47	1	24.74	2				0	0	2	16	1107				1	1	0	59	-14	3	0	0
96	45	1	26.83	2				0	0	1	17	998	1			1	1	1	63	-23	2	0	0
97	48	1	19.37	2				0	0	1	22	1013				1	0	1	70	-2	2	0	0
98	66	2	25.72	2				0	0	1	17	902				1	2	0	63	-14	3	0	0
99	48	1	24.03	2		1		0	0	2	24	1237	1				1	1	71	-8	3	0	0
100	40	2	23.5	2				0	0	2	19	1131	1			1	1	0	50	-12	3	0	0
101	53	1	21.51	1				2	1	2	16	953			1		1	1	58	-17	2	0	0
102	56	2	25	2	1			0	1	2	29	1269	1				1	0	63	-10	3	0	0
103	52	1	20.45	2				0	0	2	15	1431				1	1	1	62	-6	2	0	0
104	33	1	19.05	2				0	0	1	20	1023	1				1	0	84	-21	3	0	0
105	37	1	27.78	2				0	0	1	17	1167	1				1	0	81	1	1	0	0
106	69	1	32.05	2				1	0	2	21	983		1			1	0	68	-2	1	0	0
107	44	1	21.09	2				2	0	1	18	1133	1			1	0	1	67	-17	4	0	0
108	45	1	26.83	2				1	0	2	10	927				1	1	1	76	-22	2	0	0
109	63	2	28.91	2				0	0	1	22	1163	1				0	0	62	6	3	0	0
110	46	2	23.63	2				0	0	1	15	1359		1			1	0	55	-19	2	0	0
111	67	2	24.44	2				0	0	1	18	1276	1			1	1	0	65	-13	2	0	0
112	23	1	23.53	2				0	0	1	22	1279	1	1			2	0	61	-4	2	0	0
